# Supplementary material for: Transcriptome Analysis to Explore the Cause of the Formation of Different Inflorescences in Tomato
Source: Int J Mol Sci. 2022 Jul 26;23(15):8216. doi: 10.3390/ijms23158216 (PMC9368726; doi:10.3390/ijms23158216)
Supplement: Supplementary file 1 [file ijms-23-08216-s001.zip]

Archive with 1 entries (1 files):
- ijms-1789867-supplementary.pdf
